# Supplementary material for: The Prognostic Value of the CD8+PD-1+/CD4+PD-1+ (PERLS) Ratio for Leukemic Transformation in MDS
Source: Hematol Rep. 2026 Apr 15;18(2):29. doi: 10.3390/hematolrep18020029 (PMC13116684; doi:10.3390/hematolrep18020029)
Supplement: Supplementary file 1 [file hematolrep-18-00029-s001.zip]

Archive with 1 entries (1 files):
- hematolrep-4137849-supplementary.pdf
